# Supplementary material for: The expression characteristics and clinical significance of ACP6, a potential target of nitidine chloride, in hepatocellular carcinoma
Source: BMC Cancer. 2022 Dec 1;22:1244. doi: 10.1186/s12885-022-10292-1 (PMC9714191; doi:10.1186/s12885-022-10292-1)
Supplement: Supplementary file 9 — Additional file 9. [file 12885_2022_10292_MOESM9_ESM.txt]

rm(list = ls()) # rm R working space
library(MEGENA)
# input parameters
n.cores <- 1; # number of cores/threads to call for PCP
doPar <- FALSE; # do we want to parallelize?
method = "pearson" # method for correlation. either pearson or spearman. 
FDR.cutoff = 0.05 # FDR threshold to define significant correlations upon shuffling samples. 
module.pval = 0.05 # module significance p-value. Recommended is 0.05. 
hub.pval = 0.05 # connectivity significance p-value based random tetrahedral networks
cor.perm = 10; # number of permutations for calculating FDRs for all correlation pairs. 
hub.perm = 100; # number of permutations for calculating connectivity significance p-value. 
# annotation to be done on the downstream
annot.table=NULL
id.col = 1
symbol.col= 2
###########
data(Sample_Expression) # load toy example data
ijw <- calculate.correlation(datExpr,doPerm = cor.perm)

###In this step, Planar Filtered Network (PFN) is calculated by taking significant correlation pairs, ijw. 
#In the case of utilizing a different similarity measure, one can independently format the results into 3-column data 
#frame with column names c(¡°row¡±,¡°col¡±,¡°weight¡±), and make sure the weight column ranges within 0 to 1. Using this as 
#an input to calculate.PFN() will work just as fine.##############################################
#### register multiple cores if needed.
if (doPar & getDoParWorkers() == 1)
{
  set.parallel.backend(num.cores = n.cores)
  # check how many workers are there
  cat(paste("number of cores to use:",getDoParWorkers(),"\n",sep = ""))
}

##### calculate PFN
el <- calculate.PFN(ijw[,1:3],doPar = doPar,num.cores = n.cores)
g <- graph.data.frame(el,directed = FALSE)

#######MCA clustering is performed to identify multiscale clustering analysis. 
#¡°MEGENA.output¡±" is the core output to be used in the down-stream analyses for summarization and plotting.
##### perform MCA clustering.
MEGENA.output <- do.MEGENA(g,
                           mod.pval = module.pval,hub.pval = hub.pval,remove.unsig = TRUE,
                           min.size = 10,max.size = vcount(g)/2,
                           doPar = doPar,num.cores = n.cores,n.perm = hub.perm,
                           save.output = TRUE)

##summarize results
summary.output <- MEGENA.ModuleSummary(MEGENA.output,
                                       mod.pvalue = module.pval,hub.pvalue = hub.pval,
                                       min.size = 10,max.size = vcount(g)/2,
                                       annot.table = annot.table,id.col = id.col,symbol.col = symbol.col,
                                       output.sig = TRUE)

if (!is.null(annot.table))
{
  # update annotation to map to gene symbols
  V(g)$name <- paste(annot.table[[symbol.col]][match(V(g)$name,annot.table[[id.col]])],V(g)$name,sep = "|")
  summary.output <- output[c("mapped.modules","module.table")]
  names(summary.output)[1] <- "modules"
}

print(head(summary.output$modules,2))
print(summary.output$module.table)


###Plot some modules      You can generate refined module network plots:
pnet.obj <- plot_module(output.summary = summary.output,PFN = g,subset.module = "c1_3",
                        layout = "kamada.kawai",label.hubs.only = TRUE,
                        gene.set = NULL,color.code =  "grey",
                        output.plot = FALSE,out.dir = "modulePlot",col.names = c("magenta","green","cyan"),label.scaleFactor = 20,
                        hubLabel.col = "black",hubLabel.sizeProp = 1,show.topn.hubs = Inf,show.legend = TRUE)
#X11();
print(pnet.obj[[1]])

#plot module hierarchy
module.table <- summary.output$module.table
colnames(module.table)[1] <- "id" # first column of module table must be labelled as "id".

hierarchy.obj <- plot_module_hierarchy(module.table = module.table,label.scaleFactor = 0.15,
                                       arrow.size = 0.03,node.label.color = "blue")
#X11();
print(hierarchy.obj[[1]])
