# Supplementary material for: The expression characteristics and clinical significance of ACP6, a potential target of nitidine chloride, in hepatocellular carcinoma
Source: BMC Cancer. 2022 Dec 1;22:1244. doi: 10.1186/s12885-022-10292-1 (PMC9714191; doi:10.1186/s12885-022-10292-1)
Supplement: Supplementary file 10 — Additional file 10: Supplementary Table 1. Detailed information of all included RNA-seq dataset and microarrays for the current work. [file 12885_2022_10292_MOESM10_ESM.xlsx]

## Sheet: Sheet1
Supplementary Table 1. Detailed information of all included RNA-seq dataset and microarrays for the current work
Accession ID	Platform	Number of HCC cases	Number of non-cancer liver cases	Country	Author	Experimental methods	Tissue type
GSE31370	GPL10558	523	403	South Korea	Hyun Goo Woo	Expression profiling by array	tissue
GSE36376	GPL10558			South Korea	Cheol-Keun Park	Expression profiling by array	tissue
GSE36411	GPL10558			South Korea	Sang-Yeop Lee	Expression profiling by array	tissue
GSE39791	GPL10558			USA	Sangbae Kim	Expression profiling by array	tissue
GSE57957	GPL10558			Singapore	Lee Guat Lay Caroline	Expression profiling by array	tissue
GSE76427	GPL10558			Singapore	Surya Pavan Yenamandra	Expression profiling by array	tissue
GSE114564	GPL11154	163	140	South Korea	JUNGWOO EUN	Expression profiling by high throughput sequencing	tissue
GSE148355	GPL11154			South Korea	Jin-Wu Nam	Expression profiling by high throughput sequencing	tissue
GSE63863	GPL11154			China	Hong Zhang	Expression profiling by high throughput sequencing	tissue
GSE65485	GPL11154			China	Hua Dong	Expression profiling by high throughput sequencing	tissue
GSE73708	GPL11154			USA	Jian Chen	Expression profiling by high throughput sequencing	tissue
GSE81550	GPL11154			USA	Jinqiang Zhang	Expression profiling by high throughput sequencing	tissue
GSE87592	GPL11154			China	Shilong Zhong	Expression profiling by high throughput sequencing	tissue
GSE104310	GPL16791	79	78	China	Jingping Yun	Expression profiling by high throughput sequencing	tissue
GSE63018	GPL16791			USA	Bic MSKCC	Expression profiling by high throughput sequencing	tissue
GSE77509	GPL16791			China	Jin Gu	Expression profiling by high throughput sequencing	tissue
GSE94660	GPL16791			USA	Seungyeul Yoo	Expression profiling by high throughput sequencing	tissue
GSE97214	GPL16791			China	Yi Huang	Expression profiling by high throughput sequencing	tissue
GSE140845	GPL16791			India	Soma Banerjee	Expression profiling by high throughput sequencing	tissue
GSE112221	GPL16791			USA	Keith D Robertson	Expression profiling by high throughput sequencing	tissue
GSE101685	GPL570	844	528	Taiwan	Yun-Shien Lee	Expression profiling by array	tissue
GSE102079	GPL570			Japan	Kaoru Mogushi	Expression profiling by array	tissue
GSE107170	GPL570			Italy	Giacomo Diaz	Expression profiling by array	tissue
GSE112790	GPL570			Japan	Kaoru Mogushi	Expression profiling by array	tissue
GSE121248	GPL570			Singapore	Kam Hui	Expression profiling by array	tissue
GSE17548	GPL570			Turkey	Mehmet Ozturk	Expression profiling by array	tissue
GSE19665	GPL570			Japan	Atsushi Kaneda	Expression profiling by array	tissue
GSE29721	GPL570			Canada	Moshe Szyf	Expression profiling by array	tissue
GSE33006	GPL570			Taiwan	Yi Huang	Expression profiling by array	tissue
GSE41804	GPL570			Japan	Yuji Hodo	Expression profiling by array	tissue
GSE45436	GPL570			Taiwan	Jui-Yu Hsieh	Expression profiling by array (Third-party reanalysis)	tissue
GSE6222	GPL570			Taiwan	Ann-Ping Tsou	Expression profiling by array	tissue
GSE62232	GPL570			France	Sandrine Imbeaud	Expression profiling by array	tissue
GSE6764	GPL570			USA	Elisa Wurmbach	Expression profiling by array	tissue
GSE99807	GPL570			China	Jian Wu	Expression profiling by array	tissue
GSE84402	GPL570			China	Zhuoan Cheng	Expression profiling by array	tissue
GSE14323	GPL571	96	131	USA	Kellie J. Archer	Expression profiling by array	tissue
GSE14520	GPL571			USA	Xin Wei Wang	Expression profiling by array	tissue
GSE17967	GPL571			USA	Kellie J. Archer	Expression profiling by array	tissue
GSE9839	GPL571			Switzerland	Luigi Terracciano	Expression profiling by array	tissue
GSE57727	GPL14951	93	18	Spain	Manel Esteller	Expression profiling by array	tissue
GSE98617	GPL14951			Spain	Sara Torrecilla	Expression profiling by array	tissue
GSE113996	GPL16043	25	25	China	ji hong jie	Expression profiling by array	tissue
GSE74656	GPL16043			China	Huiyong Yin	Expression profiling by array	tissue
GSE101728	GPL21047	10	10	China	Ji-Min Zhu	Expression profiling by array	tissue
GSE98269	GPL21047			China	Zijun Xie	Expression profiling by array	tissue
GSE12941	GPL5175	48	48	Japan	satow reiko	Expression profiling by array	tissue
GSE84005	GPL5175			China	Jin Song	Expression profiling by array	tissue
GSE45050	GPL6244	66	75	USA	Moses Morakortoi Darpolor	Expression profiling by array	tissue
GSE64041	GPL6244			Switzerland	Zuzanna Makowska	Expression profiling by array	tissue
GSE117361	GPL6480	83	82	China	Yong Jiang	Expression profiling by array	tissue
GSE54236	GPL6480			Italy	Erica Villa	Expression profiling by array	tissue
GSE87630	GPL6947	104	97	South Korea	Hyun Goo Woo	Expression profiling by array	tissue
GSE89377	GPL6947			South Korea	JUNGWOO EUN	Expression profiling by array	tissue
GSE25599	GPL9052	60	60	China	Biaoyang Lin	Expression profiling by high throughput sequencing	tissue
GSE77314	GPL9052			China	Gang Liu	Expression profiling by high throughput sequencing	tissue
GSE67764	GPL17077	3	6	China	Bin Wu	Expression profiling by array	tissue
GSE60502	GPL96	18	18	China	K.J. Kao	Expression profiling by array	tissue
GSE124535	GPL20795	35	35	China	Ying Jiang	Expression profiling by high throughput sequencing	tissue
GSE22405	GPL10553	24	24	USA	Henry H Zhang	Expression profiling by array	tissue
GSE25097	GPL10687	268	289	USA	Chunsheng Zhang	Expression profiling by array	tissue
GSE33294	GPL10999	3	3	China	Chi Ho Lin	Expression profiling by high throughput sequencing	tissue
GSE46444	GPL13369	88	48	USA	Yujin Hoshida	Expression profiling by array	tissue
GSE63898	GPL13667	228	168	USA	Augusto Villanueva	Expression profiling by array	tissue
GSE50579	GPL14550	67	10	Germany	Robert Geffers	Expression profiling by array	tissue
GSE56545	GPL15433	21	21	USA	Dong Shen	Expression profiling by high throughput sequencing	tissue
GSE57555	GPL16699	5	5	Japan	Y-H. Taguchi	Expression profiling by array Non-coding RNA profiling by array	tissue
GSE54238	GPL16955	26	30	USA	Jie Wang	Expression profiling by array Non-coding RNA profiling by array	tissue
GSE76311	GPL17586	62	59	USA	Xin Wei Wang	Expression profiling by array Genome variation profiling by SNP array	tissue
GSE20140	GPL18461	35	34	USA	Yujin Hoshida	Expression profiling by array	tissue
GSE115018	GPL20115	12	12	China	Guangqiang Ye	Expression profiling by array Non-coding RNA profiling by array	tissue
GSE125469	GPL20301	3	3	China	Zhun Luo	Expression profiling by high throughput sequencing	tissue
GSE166163	GPL23126	3	3	China	chen wen jia	Expression profiling by array	tissue
GSE14520	GPL3921	225	220	USA	Xin Wei Wang	Expression profiling by array	tissue
GSE46408	GPL4133	6	6	Taiwan	Yung-Ming Jeng	Expression profiling by array	tissue
GSE22058	GPL6793	100	97	USA	Julja Burchard	Expression profiling by array Other	tissue
GSE55048	GPL9115	4	4	China	Tao Cai	Expression profiling by high throughput sequencing	tissue
E-MTAB-4171	A-MEXP-2320	15	15	Japan	Nojima M	Transcription profiling by array, case control design, cell type comparison design	tissue
GSE59259	GPL18451	8	8	Italy	Alberto Ferrarini	Expression profiling by array	tissue
GSE114783	GPL15491	10	26	China	Yi-yu Lu	Expression profiling by array	Peripheral blood mononuclear cells
E-MTAB-8887	A-MEXP-2320	23	17	Hanover, Germany	Tatiana Meier	Transcription profiling by array, disease state design	tissue
TCGA-GTEx	/	371	276	--	--	RNA-sequencing	tissue

## Sheet: Sheet2
GPL10558
GPL11154
GPL16791
GPL570
GPL571
GPL14951
GPL16043
GPL21047
GPL5175
GPL6244
GPL6480
GPL6947
GPL9052
GPL17077
GPL96
GPL20795
GPL10553
GPL10687
GPL10999
GPL13369
GPL13667
GPL14550
GPL15433
GPL16699
GPL16853
GPL16955
GPL17586
GPL18461
GPL20115
GPL20301
GPL23126
GPL3921
GPL4133
GPL5474
GPL6793
GPL9115
A-MEXP-2320
GPL18451
GPL15491
/
